# Supplementary material for: Size matters: Micro- versus nanobubbles in ultrasound imaging and therapy
Source: Sci Adv. 2025 Jul 16;11(29):eads2177. doi: 10.1126/sciadv.ads2177 (PMC12266114; doi:10.1126/sciadv.ads2177)
Supplement: Supplementary file 2 — Movies S1 to S8 [file sciadv.ads2177_movies_s1_to_s8.zip]

Archive with 8 entries (8 files):
- ads2177_movie_s1.avi
- ads2177_movie_s2.avi
- ads2177_movie_s3.avi
- ads2177_movie_s4.avi
- ads2177_movie_s5.avi
- ads2177_movie_s6.avi
- ads2177_movie_s7.mp4
- ads2177_movie_s8.avi
